# Supplementary material for: A dual-phase strategy to integrate the VITEK MS RUO database into routine clinical practice: from validation of analytical performance to implementation of an automated workflow
Source: Front Cell Infect Microbiol. 2026 Jul 3;16:1822779. doi: 10.3389/fcimb.2026.1822779 (PMC13375469; doi:10.3389/fcimb.2026.1822779)
Supplement: Supplementary file 1 [file Table1.xlsx]

## Sheet: Table S1
Table S1 list of 42 isolates of gene sequencing
	group	spec_No	IDENTIFCATION	IVD	RUO	RUO%	tier	a	sequence	Genebank
0	Enterobacteriaceae	062021076281	Phytobacter diazotrophicus	xxx	xxx			RUO_NOID	Phytobacter diazotrophicus	PX631178
1	Enterobacteriaceae	072022043591	Enterobacter quasihormaechei	xxx	Enterobacter kobei		second	genus	Enterobacter quasihormaechei	PX631144
2	Enterobacteriaceae	072022009591	Enterobacter quasiroggenkampii	xxx	Enterobacter kobei	94.2	first	genus	Enterobacter quasiroggenkampii	PX631170
3	Enterobacteriaceae	132022000451	Pantoea eucrina	xxx	Pandoraea sp.	77	first	error	Pantoea eucrina	PX631164
4	Enterobacteriaceae	072021123321	Klebsiella pneumoniae	xxx	Klebsiella pneumoniae	82.3	first	specis	Klebsiella pneumoniae	PX795017
5	Enterobacteriaceae	072022045811	Citrobacter freundii	xxx	Citrobacter sp.	89.6	first	genus	Citrobacter freundii	PX631145
6	Enterobacteriaceae	072021063021	Providencia rettgeri	xxx	Providencia rettgeri		second	specis	Providencia rettgeri	PX631177
7	Enterobacteriaceae	062022038962	Enterobacter sichuanensis	xxx	Enterobacter ludwigii		second	genus	Enterobacter sichuanensis	PX631169
8	Enterococcus	072021119491	Streptococcus anginosus	xxx	Streptococcus anginosus	94.8	first	specis	Streptococcus anginosus	PX795016
9	Gram-positive bacilli	072021067281	Corynebacterium jeikeium	xxx	xxx			RUO_NOID	Corynebacterium jeikeium	PX631184
10	Gram-positive bacilli	072021039851	Corynebacterium pyruviciproducens	xxx	xxx			RUO_NOID	Corynebacterium pyruviciproducens ATCC BAA-1742	PX631179
11	Gram-positive bacilli	062021111551	Microbacterium algihabitans	xxx	Gordonia polyisoprenivorans		second	error	Microbacterium algihabitans	PX631171
12	Gram-positive bacilli	062021111961	Corynebacterium pilbarense	xxx	xxx			RUO_NOID	Corynebacterium pilbarense	PX631160
13	Gram-positive bacilli	072021084901	Corynebacterium aurimucosum	xxx	xxx			RUO_NOID	Corynebacterium aurimucosum	PX631172
14	Gram-positive bacilli	072021048721	Corynebacterium pilbarense	xxx	xxx			RUO_NOID	Corynebacterium pilbarense	PX631162
15	Non-fermenting	132021056091	Acinetobacter soli	xxx	Acinetobacter sp.	81.6	first	genus	Acinetobacter soli	PX631165
16	Non-fermenting	072022029532	Chryseobacterium culicis	xxx	Chryseobacterium sp.	92.8	first	genus	Chryseobacterium culicis	PX631155
17	Non-fermenting	072022011301	Pseudomonas massiliensis	xxx	xxx			RUO_NOID	Pseudomonas massiliensis	PX631157
18	Non-fermenting	072022010702	Comamonas terrigena	xxx	Comamonas spp		second	genus	Comamonas terrigena	PX631150
19	Non-fermenting	132022005881	Acinetobacter soli	xxx	Acinetobacter sp.	76.8	first	genus	Acinetobacter soli	PX631151
20	Non-fermenting	132021024861	Burkholderia stabilis	xxx	Burkholderia lata	87.8	first	genus	Burkholderia stabilis	PX631143
21	Non-fermenting	072021126691	Empedobacter falsenii	xxx	Empedobacter falsenii	95.4	first	specis	Empedobacter falsenii	PX631161
22	Non-fermenting	072021041411	Acinetobacter bereziniae	xxx	Acinetobacter sp.	8.4	first	genus	Acinetobacter bereziniae	PX631149
23	Non-fermenting	072021118892	Sphingobacterium mizutaii	xxx	Sphingobacterium mizutaii		second	specis	Sphingobacterium mizutaii	PX631181
24	Non-fermenting	062021026421	Comamonas terrigena	xxx	Comamonas aquatica		second	genus	Comamonas terrigena	PX631163
25	Non-fermenting	072021089982	Acinetobacter soli	xxx	Acinetobacter sp.	76.8	first	genus	Acinetobacter soli	PX631140
26	Non-fermenting	132021050921	Acinetobacter soli	xxx	Acinetobacter lwoffii		second	genus	Acinetobacter soli	PX631156
27	Non-fermenting	132021027481	Agrobacterium cavarae	xxx	xxx			RUO_NOID	Agrobacterium cavarae	PX631174
28	Non-fermenting	132021047042	Acinetobacter bereziniae	xxx	Acinetobacter bereziniae		second	specis	Acinetobacter bereziniae	PX631176
29	Non-fermenting	072021079861	Comamonas sediminis	xxx	xxx	99.9		RUO_NOID	Comamonas sediminis	PX631158
30	Non-fermenting	072021077192	Acinetobacter bereziniae	xxx	Acinetobacter bereziniae		second	specis	Acinetobacter bereziniae	PX631142
31	Non-fermenting	072021074171	Epilithonimonas vandammei	xxx	xxx			RUO_NOID	Epilithonimonas vandammei	PX631175
32	Non-fermenting	072021072541	Acinetobacter seohaensis	xxx	Acinetobacter pittii		second	genus	Acinetobacter seohaensis	PX788624
33	Non-fermenting	132021056102	Acinetobacter bereziniae	xxx	Acinetobacter sp.	84	first	genus	Acinetobacter bereziniae	PX631166
34	Non-fermenting	132021038452	Acinetobacter soli	xxx	Acinetobacter nosocomialis		second	genus	Acinetobacter soli	PX631159
35	Non-fermenting	132021027212	Acinetobacter soli	xxx	Acinetobacter nosocomialis		second	genus	Acinetobacter soli	PX631173
36	Saccharomyces	072022039351/	Candida lusitaniae	xxx	Candida lusitaniae	99.9	first	specis	Candida sp.	PX794931
37	Saccharomyces	072021071812/	Cyberlindnera fabianii	xxx	Candida fabianii	99.9	first	specis	Cyberlindnera fabianii	PX794929
38	Saccharomyces	082022008711/	Nakaseomyces bracarensis	xxx	Candida bracarensis	99.9	first	specis	Nakaseomyces bracarensis	PX794930
39	Saccharomyces	132021033811/	Cyberlindnera fabianii	xxx	Candida fabianii	99.9	first	specis	Cyberlindnera fabianii	PX794928
40	Staphylococcus	062021059261	Staphylococcus ureilyticus	xxx	Staphylococcus cohnii	99.9	first	genus	Staphylococcus ureilyticus	PX631185
41	Staphylococcus	072021034761	Staphylococcus simulans	xxx	Staphylococcus simulans	84	first	specis	Staphylococcus simulans	PX631180

## Sheet: Table S2
Table S2 Detailed results of the RUO supplementary identification for 179 IVD-failed strains
Group	Genus	N	specis			genus		RUO_NOID
			First	Second		First	Second
Anaerobe	Actinomyces sp.	1					1
	Clostridium sp.	1		1
	Cutibacterium sp.	1	1
	Finegoldia sp.	1	1
	Lactobacillus sp.	1	1
Saccharomyces	Candida sp.	29	28	1
	Rhodotorula sp.	1	1
Enterobacteriaceae	Enterobacter sp.	2				2
	Escherichia sp.	2	2
	Klebsiella sp.	6	4					2
	Pseudallescheria sp.	1		1
Non-fermenting	Acinetobacter sp.	18	1	2		9	6
	Azorhizobium sp.	1						1
	Chryseobacterium sp.	2				2
	Myroides sp.	1					1
	Pseudomonas sp.	2	2
	Sphingomonas sp.	1		1
Gram-positive bacilli	Corynebacterium sp.	18	11	7
Enterococcus	Enterococcus sp.	19	15	2		2
	Streptococcus sp.	13	6	3		3		1
Staphylococcus	Staphylococcus sp.	10	9					1
	NO Identification	48						48
	Total	179	82(45.81)	18(10.06)		18(10.06)	8(4.47)	53(29.61)

## Sheet: Table S3
Table S3 26 isolates of Incorrect Mode Selection List
Group	Organism	N
Saccharomyces (15)	Candida albicans	1
	Candida glabrata	6
	Candida lusitaniae	1
	Candida parapsilosis	1
	Candida tropicalis	4
	Cryptococcus neoformans	2
Non-fermenting (6)	Acinetobacter pittii	1
	Pseudomonas aeruginosa	4
	Stenotrophomonas maltophilia	1
Gram-positive bacilli (5)	Corynebacterium amycolatum	1
	Corynebacterium striatum	4
	Total	26

## Sheet: Table S4
Table S4 Presumptive genus-level identification for 15 isolates
spec_No	IDENTIFCATION	RUO	RUO%	a	Tier	NCBI	ruo_specis_1st	ruo_specis_2nd	ruo_genus_1st	ruo_genus_2st
062021026421	Comamonas terrigena	Comamonas aquatica		genus	second	PX631163	0	0	0	1
132021027212	Acinetobacter soli	Acinetobacter nosocomialis		genus	second	PX631173	0	0	0	1
132021038452	Acinetobacter soli	Acinetobacter nosocomialis		genus	second	PX631159	0	0	0	1
072021072541	Acinetobacter seohaensis	Acinetobacter pittii		genus	second	PX788624	0	0	0	1
132021050921	Acinetobacter soli	Acinetobacter lwoffii		genus	second	PX631156	0	0	0	1
072021089982	Acinetobacter soli	Acinetobacter sp.	76.8	genus	first	PX631140	0	0	1	0
132021056091	Acinetobacter soli	Acinetobacter sp.	81.6	genus	first	PX631165	0	0	1	0
062021111551	Microbacterium algihabitans	Gordonia polyisoprenivorans		mis	second	PX631171	0	0	0	0
132022000451	Pantoea eucrina	Pandoraea sp.	77	mis	first	PX631164	0	0	0	0
072022009591	Enterobacter quasiroggenkampii	Enterobacter kobei	94.2	genus	first	PX631170	0	0	1	0
132022005881	Acinetobacter soli	Acinetobacter sp.	76.8	genus	first	PX631151	0	0	1	0
072022010702	Comamonas terrigena	Comamonas spp		genus	second	PX631150	0	0	0	1
072022029532	Chryseobacterium culicis	Chryseobacterium sp.	92.8	genus	first	PX631155	0	0	1	0
072022043591	Enterobacter quasihormaechei	Enterobacter kobei		genus	second	PX631144	0	0	0	1
062022038962	Enterobacter sichuanensis	Enterobacter ludwigii		genus	second	PX631169	0	0	0	1
